# Supplementary material for: Dissecting the Roles of LncRNAs in the Development of Periventricular White Matter Damage
Source: Front Genet. 2021 Apr 30;12:641526. doi: 10.3389/fgene.2021.641526 (PMC8120246; doi:10.3389/fgene.2021.641526)
Supplement: Supplementary file 6 [file Data_Sheet_6.ZIP]

Archive with 1 entries (1 files):
- N55_stringtie.gtf
